# Supplementary material for: Between panic and motivation: did the first wave of COVID-19 affect scientific publishing in Mediterranean countries?
Source: Scientometrics. 2022 Jun 7;127(6):3083–115. doi: 10.1007/s11192-022-04391-w (PMC9173660; doi:10.1007/s11192-022-04391-w)
Supplement: Supplementary file 1 — Supplementary file1 (XLSX 143 KB) [file 11192_2022_4391_MOESM1_ESM.xlsx]

## Sheet: The paper information
					Between panic and motivation: Did the first wave of COVID-19 affect scientific publishing in Mediterranean countries?
					Dr. Mona Farouk Ali
					Associate Professor of Library and Information Science
					Department of Information Science, Faculty of Arts, Helwan University,Cairo, Egypt
					E-mail: MONA_MOHAMED@arts.helwan.edu.eg
					https://orcid.org/0000-0002-2928-6669

## Sheet: 1,A. the top 10 countries 
Global rank	Country	Cases
1	United States of America	19346790
2	India	10286709
3	Brazil	7619200
4	Russia	3186336
5	France	2576420
6	United Kingdom	2488784
7	Italy	2107166
8	Spain	1893502
9	Germany	1742661
10	Colombia	1626461
Total		52874029
The top 10 epidemic countries until Jan. 1, 2021.

## Sheet: 1,B.SPSS outputs
						1- Tests of normality for the values of the difference between 2019 and 2020 and Mann-Whitney test.
						The AGR of SP
						Tests of Normality
						Kolmogorov-Smirnov				Shapiro-Wilk
						Statistic	df	Sig.		Statistic	df	Sig.
						0.46	23	0		0.351	23	0
						Test Statistics
						Test			Value
						Mann-Whitney U			191
						Wilcoxon W			467
						Z			-1.615
						Asymp. Sig. (2-tailed)			0.106
							The AGR of the IC among the MCs.
							Tests of Normality
							state		Kolmogorov-Smirnov					Shapiro-Wilk
									Statistic		df	Sig.		Statistic	df	Sig.
							IC. diff.		0.237		23	0.002		0.826	23	0.001
								Test Statistics
								Test		International collaboration
								Mann-Whitney U		106
								Wilcoxon W		382
								Z		-3.482
								Asymp. Sig. (2-tailed)		0
						The AGR of the IC between the MCs and the top 10 countries in COVID-19 infections.
						Tests of Normality
						Kolmogorov-Smirnov				Shapiro-Wilk
						Statistic	df	Sig.		Statistic	df
						0.304	23	0		0.722	23
						Test Statistics
									International collaboration
						Mann-Whitney U			189
						Wilcoxon W			465
						Z			-1.659
						Asymp. Sig. (2-tailed)			0.097
						Main subject areas.
						-
						Tests of Normality
							Kolmogorov-Smirnov					Shapiro-Wilk
							Statistic		df		Sig.	Statistic		df		Sig.
						physical_diff	0.3		23		0	0.743		23		0
						health_diff	0.322		23		0	0.59		23		0
						social_diff	0.365		23		0	0.555		23		0
						life_diff	0.331		23		0	0.606		23		0
						multi_diff	0.322		23		0	0.753		23		0
						Test Statistics
								physical_all		health_all			social_all		life_all		multi_all
						Mann-Whitney U		258		237			249.5		239		252.5
						Wilcoxon W		534		513			525.5		515		528.5
						Z		-0.143		-0.604			-0.33		-0.56		-0.264
						Asymp. Sig. (2-tailed)		0.886		0.546			0.742		0.575		0.792
						COVID-19 topic in the main subject areas.
						Tests of Normality
							Kolmogorov-Smirnov						Shapiro-Wilk
							Statistic		df		Sig.		Statistic		df			Sig.
						physical_covid_diff	0.3		23		0		0.571		23			0
						health_covid_diff	0.357		23		0		0.513		23			0
						social_covid_diff	0.348		23		0		0.55		23			0
						life_covid_diff	0.323		23		0		0.512		23			0
						multi_covid_diff	0.367		23		0		0.541		23			0
						Test Statisticsa
										physical_covid_all		health_covid_all		social_covid_all		life_covid_all	multi_covid_all
						Most Extreme Differences		Absolute		0.826		0.783		0.826		0.652	0.783
								Positive		0.826		0.783		0.826		0.652	0.783
								Negative		0		0		0		0	0
						Kolmogorov-Smirnov Z				2.801		2.654		2.801		2.212	2.654
						Asymp. Sig. (2-tailed)				0		0		0		0	0
						Most COVID-19-related medical specialties.
							Tests of Normality
										Kolmogorov-Smirnov						Shapiro-Wilk
										Statistic		df		Sig.		Statistic	df			Sig.
							Virology_diff			0.354		23		0		0.499	23			0
							Infectious_diff			0.333		23		0		0.487	23			0
							Immunology_diff			0.345		23		0		0.455	23			0
							Microbiology_diff			0.419		23		0		0.458	23			0
							Parasitology_diff			0.532		23		0		0.324	23			0
							Tropical_diff			0.508		23		0		0.412	23			0
							Pharmacology_diff			0.426		23		0		0.481	23			0
							Biochemistry_diff			0.367		23		0		0.567	23			0
							Medicine_diff			0.328		23		0		0.561	23			0
							Public_diff			0.348		23		0		0.507	23			0
							Test Statisticsa
								Virology_all	Infectious_all		Immunology_all		Microbiology_all		Parasitology_all			Tropical_all	Pharmacology_all		Biochemistry_all		Medicine_all	Public_all
						Mann-Whitney U		102	113		122		169		241.5			240.5	126.5		166.5		154	73.5
						Wilcoxon W		378	389		398		445		517.5			516.5	402.5		442.5		430	349.5
						Z		-3.624	-3.48		-3.274		-2.445		-1.035			-1.079	-3.934		-2.793		-2.765	-4.77
						Asymp. Sig. (2-tailed)		0	0.001		0.001		0.014		0.301			0.281	0		0.005		0.006	0
						Languages.
						Tests of Normality
							Kolmogorov-Smirnov						Shapiro-Wilk
							Statistic		df		Sig.		Statistic	df		Sig.
						English_diff	0.334		23		0		0.611	23		0
						French_diff	0.362		23		0		0.351	23		0
						Spanish_diff	0.484		23		0		0.255	23		0
						Italian_diff	0.465		23		0		0.24	23		0
						Turkish_diff	0.454		23		0		0.254	23		0
						Other_lang_diff	0.393		23		0		0.571	23		0
						Test Statisticsa
								English_all		French_all		Spanish_all			Italian_all		Turkish_all		Other_lang_all
						Mann-Whitney U		251		245.5		238.5			259		257.5		259
						Wilcoxon W		527		521.5		514.5			535		533.5		535
						Z		-0.297		-0.419		-0.576			-0.126		-0.185		-0.121
						Asymp. Sig. (2-tailed)		0.767		0.675		0.565			0.9		0.853		0.904
						a. Grouping Variable: Period
						Types.
							Tests of Normality
										Kolmogorov-Smirnov							Shapiro-Wilk
										Statistic		df			Sig.		Statistic		df			Sig.
							Article_diff			0.327		23			0		0.655		23			0
							Conference_diff			0.274		23			0		0.622		23			0
							review_diff			0.305		23			0		0.564		23			0
							chapter_diff			0.315		23			0		0.648		23			0
							letter_diff			0.361		23			0		0.518		23			0
							Editorial_diff			0.328		23			0		0.437		23			0
							note_diff			0.325		23			0		0.563		23			0
							Erratum_diff			0.346		23			0		0.622		23			0
							Survey_diff			0.366		23			0		0.532		23			0
							Book_diff			0.35		23			0		0.631		23			0
							Datapaper_diff			0.312		23			0		0.657		23			0
							Retracted_diff			0.377		23			0		0.661		23			0
							Business_diff			0.457		23			0		0.411		23			0
							Test Statisticsa
								Article_all	Conference_all		review_all		chapter_all	letter_all		Editorial_all		note_all		Erratum_all	Survey_all		Book_all		Datapaper_all	Retracted_all	Business_all
						Mann-Whitney U		235	235.5		232.5		223	231		254		236.5		211	253.5		207.5		238.5	244.5	264.5
						Wilcoxon W		511	511.5		508.5		499	507		530		512.5		487	529.5		483.5		514.5	520.5	540.5
						Z		-0.648	-0.637		-0.703		-0.912	-0.736		-0.231		-0.615		-1.176	-0.244		-1.268		-0.578	-0.493	0
						Asymp. Sig. (2-tailed)		0.517	0.524		0.482		0.362	0.462		0.817		0.538		0.239	0.808		0.205		0.563	0.622	1
						a. Grouping Variable: Period
													Journal rankings.
						Tests of Normality
							Kolmogorov-Smirnov			Shapiro-Wilk				Test Statisticsa
							Statistic	df	Sig.	Statistic	df	Sig.			Q1_all	Q2_all	Q3_all	Q4_all	indexed_all
						Q1_diff	0.347	23	0	0.616	23	0		Mann-Whitney U	228	239	247.5	253.5	214.5
						Q2_diff	0.331	23	0	0.642	23	0		Wilcoxon W	504	515	523.5	529.5	490.5
						Q3_diff	0.324	23	0	0.689	23	0		Z	-0.802	-0.56	-0.373	-0.242	-1.099
						Q4_diff	0.314	23	0	0.698	23	0		Asymp. Sig. (2-tailed)	0.423	0.575	0.709	0.809	0.272
						indexed_diff	0.273	23	0	0.648	23	0		a. Grouping Variable: Period
			2-The non-parametric Spearman and Kendall correlations
						Correlation tests between case count and differences of the volume of SP.
					Correlation tests between case count and differences of IC among MCs
				Correlation tests between case count and differences of IC between MCs and the top 10 infectious countries.
				Correlation tests between case count and differences of main subject areas.
							number_of_cases
				Kendall's tau_b	number_of_cases	Correlation Coefficient	1
						Sig. (2-tailed)	.
						N	23
					physical_diff	Correlation Coefficient	0.146
						Sig. (2-tailed)	0.328
						N	23
					health_diff	Correlation Coefficient	.613**
						Sig. (2-tailed)	0
						N	23
					social_diff	Correlation Coefficient	.439**
						Sig. (2-tailed)	0.003
						N	23
					life_diff	Correlation Coefficient	.615**
						Sig. (2-tailed)	0
						N	23
					multi_diff	Correlation Coefficient	-0.008
						Sig. (2-tailed)	0.958
						N	23
				Spearman's rho	number_of_cases	Correlation Coefficient	1
						Sig. (2-tailed)	.
						N	23
					physical_diff	Correlation Coefficient	0.168
						Sig. (2-tailed)	0.444
						N	23
					health_diff	Correlation Coefficient	.802**
						Sig. (2-tailed)	0
						N	23
					social_diff	Correlation Coefficient	.625**
						Sig. (2-tailed)	0.001
						N	23
					life_diff	Correlation Coefficient	.793**
						Sig. (2-tailed)	0
						N	23
					multi_diff	Correlation Coefficient	-0.093
						Sig. (2-tailed)	0.673
						N	23
				Correlation tests between case count and differences of the COVID-19 topic in the main subject areas.
							number_of_cases
				Kendall's tau_b	number_of_cases	Correlation Coefficient	1
						Sig. (2-tailed)	.
						N	23
					physical_covid_diff	Correlation Coefficient	.718**
						Sig. (2-tailed)	0
						N	23
					health_covid_diff	Correlation Coefficient	.726**
						Sig. (2-tailed)	0
						N	23
					social_covid_diff	Correlation Coefficient	.689**
						Sig. (2-tailed)	0
						N	23
					life_covid_diff	Correlation Coefficient	.718**
						Sig. (2-tailed)	0
						N	23
					multi_covid_diff	Correlation Coefficient	.685**
						Sig. (2-tailed)	0
						N	23
				Spearman's rho	number_of_cases	Correlation Coefficient	1
						Sig. (2-tailed)	.
						N	23
					physical_covid_diff	Correlation Coefficient	.870**
						Sig. (2-tailed)	0
						N	23
					health_covid_diff	Correlation Coefficient	.870**
						Sig. (2-tailed)	0
						N	23
					social_covid_diff	Correlation Coefficient	.857**
						Sig. (2-tailed)	0
						N	23
					life_covid_diff	Correlation Coefficient	.876**
						Sig. (2-tailed)	0
						N	23
					multi_covid_diff	Correlation Coefficient	.825**
						Sig. (2-tailed)	0
						N	23
				Correlation tests between case count and differences the most COVID-19-related medical specialties.
							number_of_cases
				Kendall's tau_b	number_of_cases	Correlation Coefficient	1
						Sig. (2-tailed)	.
						N	23
					Virology_diff	Correlation Coefficient	.770**
						Sig. (2-tailed)	0
						N	23
					Infectious_diff	Correlation Coefficient	.655**
						Sig. (2-tailed)	0
						N	23
					Immunology_diff	Correlation Coefficient	.707**
						Sig. (2-tailed)	0
						N	23
					Microbiology_diff	Correlation Coefficient	.578**
						Sig. (2-tailed)	0
						N	23
					Parasitology_diff	Correlation Coefficient	0.116
						Sig. (2-tailed)	0.513
						N	23
					Tropical_diff	Correlation Coefficient	0.271
						Sig. (2-tailed)	0.122
						N	23
					Pharmacology_diff	Correlation Coefficient	.609**
						Sig. (2-tailed)	0
						N	23
					Biochemistry_diff	Correlation Coefficient	.582**
						Sig. (2-tailed)	0
						N	23
					Medicine_diff	Correlation Coefficient	.641**
						Sig. (2-tailed)	0
						N	23
					Public_diff	Correlation Coefficient	.726**
						Sig. (2-tailed)	0
						N	23
				Spearman's rho	number_of_cases	Correlation Coefficient	1
						Sig. (2-tailed)	.
						N	23
					Virology_diff	Correlation Coefficient	.893**
						Sig. (2-tailed)	0
						N	23
					Infectious_diff	Correlation Coefficient	.806**
						Sig. (2-tailed)	0
						N	23
					Immunology_diff	Correlation Coefficient	.854**
						Sig. (2-tailed)	0
						N	23
					Microbiology_diff	Correlation Coefficient	.685**
						Sig. (2-tailed)	0
						N	23
					Parasitology_diff	Correlation Coefficient	0.14
						Sig. (2-tailed)	0.525
						N	23
					Tropical_diff	Correlation Coefficient	0.325
						Sig. (2-tailed)	0.13
						N	23
					Pharmacology_diff	Correlation Coefficient	.731**
						Sig. (2-tailed)	0
						N	23
					Biochemistry_diff	Correlation Coefficient	.717**
						Sig. (2-tailed)	0
						N	23
					Medicine_diff	Correlation Coefficient	.742**
						Sig. (2-tailed)	0
						N	23
					Public_diff	Correlation Coefficient	.863**
						Sig. (2-tailed)	0
						N	23
			Correlation tests between case count and differences of languages.
						number_of_cases
			Kendall's tau_b	number_of_cases	Correlation Coefficient	1
					Sig. (2-tailed)	.
					N	23
				English_diff	Correlation Coefficient	.668**
					Sig. (2-tailed)	0
					N	23
				French_diff	Correlation Coefficient	-.354*
					Sig. (2-tailed)	0.021
					N	23
				Spanish_diff	Correlation Coefficient	0.16
					Sig. (2-tailed)	0.304
					N	23
				Italian_diff	Correlation Coefficient	-.533**
					Sig. (2-tailed)	0.001
					N	23
				Turkish_diff	Correlation Coefficient	0
					Sig. (2-tailed)	1
					N	23
				Other_lang_diff	Correlation Coefficient	0.028
					Sig. (2-tailed)	0.852
					N	23
			Spearman's rho	number_of_cases	Correlation Coefficient	1
					Sig. (2-tailed)	.
					N	23
				English_diff	Correlation Coefficient	.836**
					Sig. (2-tailed)	0
					N	23
				French_diff	Correlation Coefficient	-.491*
					Sig. (2-tailed)	0.017
					N	23
				Spanish_diff	Correlation Coefficient	0.17
					Sig. (2-tailed)	0.437
					N	23
				Italian_diff	Correlation Coefficient	-.656**
					Sig. (2-tailed)	0.001
					N	23
				Turkish_diff	Correlation Coefficient	0
					Sig. (2-tailed)	1
					N	23
				Other_lang_diff	Correlation Coefficient	0.046
					Sig. (2-tailed)	0.836
					N	23
		Correlation tests between case count and differences of types.
					number_of_cases
		Kendall's tau_b	number_of_cases	Correlation Coefficient	1
				Sig. (2-tailed)	.
				N	23
			Article_diff	Correlation Coefficient	.628**
				Sig. (2-tailed)	0
				N	23
			Conference_diff	Correlation Coefficient	-.565**
				Sig. (2-tailed)	0
				N	23
			review_diff	Correlation Coefficient	.636**
				Sig. (2-tailed)	0
				N	23
			chapter_diff	Correlation Coefficient	-.626**
				Sig. (2-tailed)	0
				N	23
			letter_diff	Correlation Coefficient	.644**
				Sig. (2-tailed)	0
				N	23
			Editorial_diff	Correlation Coefficient	.426**
				Sig. (2-tailed)	0.005
				N	23
			note_diff	Correlation Coefficient	.557**
				Sig. (2-tailed)	0
				N	23
			Erratum_diff	Correlation Coefficient	.554**
				Sig. (2-tailed)	0
				N	23
			Survey_diff	Correlation Coefficient	-.302*
				Sig. (2-tailed)	0.049
				N	23
			Book_diff	Correlation Coefficient	-.560**
				Sig. (2-tailed)	0
				N	23
			Datapaper_diff	Correlation Coefficient	0.272
				Sig. (2-tailed)	0.075
				N	23
			Retracted_diff	Correlation Coefficient	-0.216
				Sig. (2-tailed)	0.199
				N	23
			Business_diff	Correlation Coefficient	0.086
				Sig. (2-tailed)	0.624
				N	23
		Spearman's rho	number_of_cases	Correlation Coefficient	1
				Sig. (2-tailed)	.
				N	23
			Article_diff	Correlation Coefficient	.821**
				Sig. (2-tailed)	0
				N	23
			Conference_diff	Correlation Coefficient	-.760**
				Sig. (2-tailed)	0
				N	23
			review_diff	Correlation Coefficient	.814**
				Sig. (2-tailed)	0
				N	23
			chapter_diff	Correlation Coefficient	-.809**
				Sig. (2-tailed)	0
				N	23
			letter_diff	Correlation Coefficient	.776**
				Sig. (2-tailed)	0
				N	23
			Editorial_diff	Correlation Coefficient	.546**
				Sig. (2-tailed)	0.007
				N	23
			note_diff	Correlation Coefficient	.742**
				Sig. (2-tailed)	0
				N	23
			Erratum_diff	Correlation Coefficient	.694**
				Sig. (2-tailed)	0
				N	23
			Survey_diff	Correlation Coefficient	-.422*
				Sig. (2-tailed)	0.045
				N	23
			Book_diff	Correlation Coefficient	-.720**
				Sig. (2-tailed)	0
				N	23
			Datapaper_diff	Correlation Coefficient	0.386
				Sig. (2-tailed)	0.069
				N	23
			Retracted_diff	Correlation Coefficient	-0.305
				Sig. (2-tailed)	0.157
				N	23
			Business_diff	Correlation Coefficient	0.111
				Sig. (2-tailed)	0.614
				N	23
	Correlation tests between case count and differences of ranks of journals.
				number_of_cases
	Kendall's tau_b	number_of_cases	Correlation Coefficient	1
			Sig. (2-tailed)	.
			N	23
		Q1_diff	Correlation Coefficient	.708**
			Sig. (2-tailed)	0
			N	23
		Q2_diff	Correlation Coefficient	.628**
			Sig. (2-tailed)	0
			N	23
		Q3_diff	Correlation Coefficient	.502**
			Sig. (2-tailed)	0.001
			N	23
		Q4_diff	Correlation Coefficient	-.325*
			Sig. (2-tailed)	0.03
			N	23
		indexed_diff	Correlation Coefficient	-.665**
			Sig. (2-tailed)	0
			N	23
	Spearman's rho	number_of_cases	Correlation Coefficient	1
			Sig. (2-tailed)	.
			N	23
		Q1_diff	Correlation Coefficient	.874**
			Sig. (2-tailed)	0
			N	23
		Q2_diff	Correlation Coefficient	.811**
			Sig. (2-tailed)	0
			N	23
		Q3_diff	Correlation Coefficient	.671**
			Sig. (2-tailed)	0
			N	23
		Q4_diff	Correlation Coefficient	-0.409
			Sig. (2-tailed)	0.053
			N	23
		indexed_diff	Correlation Coefficient	-.825**
			Sig. (2-tailed)	0
			N	23
						SPSS outputs

## Sheet: 1,C.the IC among the MCs
S	Countries / publications years	EU/France			EU/Italy			EU/Spain			EU/Turkey			AF/Morocco			AS/Israel			EU/Croatia			AS/Lebanon			AS/Palestine			AF/Tunisia			EU/Greece			AF/Egypt			EU/Slovenia			EU/Bosnia and Herzegovina			AF/Libya			AF/Algeria
		2018	2019	2020	2018	2019	2020	2018	2019	2020	2018	2019	2020	2018	2019	2020	2018	2019	2020	2018	2019	2020	2018	2019	2020	2018	2019	2020	2018	2019	2020	2018	2019	2020	2018	2019	2020	2018	2019	2020	2018	2019	2020	2018	2019	2020	2018	2019	2020
1	EU/France	0	0	0	10104	10241	11345	7437	7689	8578	1134	1186	1358	1237	1268	1407	1376	1340	1543	650	645	652	941	959	1071	74	50	71	2120	1888	1826	1809	1826	2111	545	540	706	583	585	685	57	45	57	23	18	29	1831	1849	1683
2	EU/Italy	10104	10241	11345	0	0	0	8474	8700	10542	1355	1510	1903	279	299	367	1542	1546	1858	850	912	990	164	211	289	77	66	103	339	345	463	2308	2392	2802	611	647	812	840	903	1002	69	74	97	22	31	36	225	304	324
3	EU/Spain	7437	7689	8578	8474	8700	10542	0	0	0	1060	1107	1318	405	415	497	1094	1082	1291	582	598	647	129	121	172	70	45	75	390	366	429	1683	1768	1979	443	576	646	588	627	662	52	54	65	10	13	25	302	320	388
4	EU/Turkey	1134	1186	1358	1355	1510	1903	1060	1107	1318	0	0	0	207	215	236	328	353	356	314	320	342	60	73	109	92	72	110	91	115	172	672	657	715	402	428	631	246	248	273	61	50	60	33	25	47	190	162	258
5	AF/Morocco	1237	1268	1407	279	299	367	405	415	497	207	215	236	0	0	0	135	121	101	19	15	26	28	47	61	80	69	70	123	117	193	156	148	132	73	115	164	128	110	100	7	5	9	13	14	11	118	149	164
6	AS/Israel	1376	1340	1543	1542	1546	1858	1094	1082	1291	328	353	356	135	121	101	0	0	0	153	154	175	32	54	61	75	58	75	29	23	35	437	409	445	61	61	81	267	212	241	18	21	14	9	5	10	32	19	22
7	EU/Croatia	650	645	652	850	912	990	582	598	647	314	320	342	19	15	26	153	154	175	0	0	0	23	21	34	10	6	14	34	29	26	379	385	406	185	163	146	442	466	500	232	200	216	6	4	11	24	35	29
8	AS/Lebanon	941	959	1071	164	211	289	129	121	172	60	73	109	28	47	61	32	54	61	23	21	34	0	0	0	20	16	25	49	50	80	49	75	90	124	151	202	14	15	20	10	7	12	14	8	14	25	41	46
9	AS/Palestine	74	50	71	77	66	103	70	45	75	92	72	110	80	69	70	75	58	75	10	6	14	20	16	25	0	0	0	15	15	19	53	27	49	37	41	71	45	17	33	2	2	6	6	11	14	33	20	23
10	AF/Tunisia	2120	1888	1826	339	345	463	390	366	429	91	115	172	123	117	193	29	23	35	34	29	26	49	50	80	15	15	19	0	0	0	62	60	72	118	141	264	26	17	32	9	10	13	16	12	19	194	237	284
11	EU/Greece	1809	1826	2111	2308	2392	2802	1683	1768	1979	672	657	715	156	148	132	437	409	445	379	385	406	49	75	90	53	27	49	62	60	72	0	0	0	275	261	295	319	314	369	34	40	45	23	18	29	55	52	40
12	AF/Egypt	545	540	706	611	647	812	443	576	646	402	428	631	73	115	164	61	61	81	185	163	146	124	151	202	37	41	71	118	141	264	275	261	295	0	0	0	30	40	64	10	17	22	71	69	119	100	108	171
13	EU/Slovenia	583	585	685	840	903	1002	588	627	662	246	248	273	128	110	100	267	212	241	442	466	500	14	15	20	45	17	33	26	17	32	319	314	369	30	40	64	0	0	0	104	83	81	5	2	12	27	14	18
14	EU/Bosnia and Herzegovina	57	45	57	69	74	97	52	54	65	61	50	60	7	5	9	18	21	14	232	200	216	10	7	12	2	2	6	9	10	13	34	40	45	10	17	22	104	83	81	0	0	0	4	3	5	4	4	13
15	AF/Libya	23	18	29	22	31	36	10	13	25	33	25	47	13	14	11	9	5	10	6	4	11	14	8	14	6	11	14	16	12	19	23	18	29	71	69	119	5	2	12	4	3	5	0	0	0	15	8	12
16	AF/Algeria	1831	1849	1683	225	304	324	302	320	388	190	162	258	118	149	164	32	19	22	24	35	29	25	41	46	33	20	23	194	237	284	55	52	40	100	108	171	27	14	18	4	4	13	15	8	12	0	0	0
17	EU/Albania	30	34	46	127	140	188	35	39	39	29	36	56	5	4	10	9	20	16	25	28	40	3	4	3	1	2	2	7	10	7	31	34	51	3	8	19	27	31	37	22	12	24	1	2	5	2	3	5
18	EU/Montenegro	26	74	109	33	92	135	17	65	105	11	47	103	4	8	11	7	13	12	47	102	140	2	7	6	1	3	2	2	11	10	17	59	106	1	39	90	42	53	46	42	28	51	1	2	3	3	7	10
19	AS/Cyprus	317	328	322	433	454	517	347	350	364	390	440	489	15	9	11	72	82	102	186	172	162	12	27	32	5	11	15	11	11	21	722	774	971	159	144	137	54	47	64	10	16	23	6	6	15	13	15	21
20	EU/Malta	90	111	98	205	237	241	92	122	114	41	42	43	9	8	10	30	43	44	40	57	40	9	10	12	3	1	2	17	7	13	62	84	90	14	16	18	35	40	35	9	8	14	10	2	7	13	12	11
21	AS/Syria	26	21	25	14	22	36	9	11	14	10	12	13	5	9	12	3	3	6	3	3	4	16	16	23	1	3	3	9	6	6	26	21	25	15	29	51	1	1	4	0	0	0	0	2	7	2	4	12
22	EU/Gibraltar	0	1	2	0	1	2	4	2	2	0	0	1	0	0	0	0	0	0	0	0	1	0	0	0	0	0	0	0	0	0	0	0	1	0	0	0	0	0	0	0	0	0	0	0	0	0	0	0
23	EU/Monaco	96	159	165	29	55	62	20	48	55	2	5	4	5	4	3	2	9	12	2	0	0	0	3	1	0	0	0	1	0	0	4	4	3	1	2	2	2	0	0	0	1	0	0	0	0	1	2	0
Total		30506	30857	33889	28100	29182	34114	23243	24118	28007	6728	7103	8597	3051	3149	3595	5711	5628	6500	4206	4315	4601	1724	1916	2363	700	535	782	3662	3470	3984	9176	9408	10826	3278	3596	4711	3825	3825	4278	756	680	827	288	255	430	3209	3365	3534
		International collaboration among the Mediterranean countries before and during COVID-19.
[truncated: 24 more columns]

## Sheet: 1,D. with the top 10 countries 
S	Countries / publications years	United States of America			India			Brazil			Russia			United Kingdom			Germany			Colombia			الاجمالى
		2018	2019	2020	2018	2019	2020	2018	2019	2020	2018	2019	2020	2018	2019	2020	2018	2019	2020	2018	2019	2020	2018	2019	2020
1	EU/France	17380	17371	18365	1995	1934	2215	3204	3220	3453	3023	3080	3175	12431	12401	13728	11807	11838	12869	781	793	792	50621	50637	54597
2	EU/Italy	15931	16260	18680	1642	1827	2311	2667	2776	3251	2259	2450	2924	12822	13167	15477	10936	10961	12441	669	675	755	46926	48116	55839
3	EU/Spain	11576	12156	13555	1230	1316	1580	3171	3300	3815	1655	1705	1834	9738	10036	11439	8208	8122	9295	1597	1700	1932	37175	38335	43450
4	EU/Turkey	3476	3590	4066	688	867	1156	568	564	621	660	754	872	1701	1874	2406	1516	1675	1837	314	290	293	8923	9614	11251
5	AF/Morocco	395	422	451	116	144	233	172	151	163	179	161	154	276	248	302	259	279	322	146	120	119	1543	1525	1744
6	AS/Israel	5632	5622	6203	472	556	667	420	405	453	661	679	853	1837	1894	2163	2166	2258	2454	186	176	167	11374	11590	12960
7	EU/Croatia	752	768	868	310	303	274	285	325	267	344	382	372	792	762	839	832	856	943	175	152	119	3490	3548	3682
8	AS/Lebanon	674	695	931	69	75	145	67	72	90	50	58	58	229	263	376	122	163	196	34	36	41	1245	1362	1837
9	AS/Palestine	121	103	149	36	32	56	52	24	57	54	22	50	100	75	127	98	65	95	50	19	47	511	340	581
10	AF/Tunisia	259	273	325	122	120	187	73	76	120	57	51	66	168	171	233	215	244	255	25	21	42	919	956	1228
11	EU/Greece	2865	2932	3074	477	481	520	546	603	600	678	695	710	3192	3288	3576	2279	2240	2542	319	299	254	10356	10538	11276
12	AF/Egypt	2184	2452	2930	631	771	1130	283	309	370	384	428	596	1055	1155	1500	1080	1203	1358	195	174	167	5812	6492	8051
13	EU/Slovenia	730	708	788	148	161	169	224	200	218	284	315	321	685	738	815	817	780	848	139	127	108	3027	3029	3267
14	EU/Bosnia and Herzegovina	74	90	84	13	21	21	15	12	18	34	42	43	58	70	77	80	103	103	4	9	3	278	347	349
15	AF/Libya	56	50	90	19	30	21	8	6	17	12	8	11	93	87	130	16	9	17	3	2	7	207	192	293
16	AF/Algeria	205	235	273	114	106	138	65	89	88	65	100	127	192	230	244	133	206	200	28	60	48	802	1026	1118
17	EU/Albania	41	42	77	7	10	21	12	7	12	16	18	21	37	44	66	25	33	47	5	5	5	143	159	249
18	EU/Montenegro	23	58	108	9	37	82	4	40	85	18	60	114	16	58	122	18	62	112	3	34	77	91	349	700
19	AS/Cyprus	476	501	569	186	185	168	189	160	143	205	208	213	615	649	816	433	399	454	164	133	104	2268	2235	2467
20	EU/Malta	92	109	95	20	28	29	23	29	28	22	40	30	236	240	265	99	128	114	6	18	8	498	592	569
21	AS/Syria	44	49	48	9	16	33	8	6	8	8	22	33	32	34	40	23	26	24	4	4	3	128	157	189
22	EU/Gibraltar	0	3	3	0	0	0	0	1	4	0	1	0	3	3	9	0	3	3	0	0	0	3	11	19
23	EU/Monaco	36	76	69	5	30	12	8	34	28	7	31	17	18	64	61	31	59	60	2	2	2	107	296	249
Total		63022	64565	71801	8318	9050	11168	12064	12409	13909	10675	11310	12594	46326	47551	54811	41193	41712	46589	4849	4849	5093	186447	191446	215965
			International collaboration between Mediterranean countries and the top ten epidemic countries before and during COVID-19.
